# Supplementary material for: MD-DFT Calculations on Dissociative Absorption Configurations of FOX-7 on (001)- and (101)-Oriented Crystalline Parylene Protective Membranes
Source: Polymers (Basel). 2024 Feb 5;16(3):438. doi: 10.3390/polym16030438 (PMC10857406; doi:10.3390/polym16030438)
Supplement: Supplementary file 1 [file polymers-16-00438-s001.zip]

Archive with 1 entries (1 files):
- polymers-2262090-supplementary.pdf
